# Supplementary material for: Gender Differences among Healthcare Providers in the Promotion of Patient-, Person- and Family-Centered Care—And Its Implications for Providing Quality Healthcare
Source: Healthcare (Basel). 2023 Feb 14;11(4):565. doi: 10.3390/healthcare11040565 (PMC9957388; doi:10.3390/healthcare11040565)
Supplement: Supplementary file 1 [file healthcare-11-00565-s001.zip]

Archive with 1 entries (1 files):
- healthcare-2166877-supplementary.pdf
